# Supplementary material for: Organic Acid-Catalyzed Subcritical Water Hydrolysis of Immature Citrus unshiu Pomace
Source: Foods. 2021 Dec 22;11(1):18. doi: 10.3390/foods11010018 (PMC8750635; doi:10.3390/foods11010018)
Supplement: Supplementary file 1 [file foods-11-00018-s001.zip]

Archive with 1 entries (1 files):
- foods-1495356-supplementary.pdf
